# Supplementary material for: A Setup for Microscopic Studies of Ultrasounds Effects on Microliters Scale Samples: Analytical, Numerical and Experimental Characterization
Source: Pharmaceutics. 2021 Jun 8;13(6):847. doi: 10.3390/pharmaceutics13060847 (PMC8227135; doi:10.3390/pharmaceutics13060847)
Supplement: Supplementary file 1 [file pharmaceutics-13-00847-s001.zip]

Archive with 1 entries (1 files):
- pharmaceutics-1170524 sup res.avi
